# Supplementary material for: Data on the acceptance of a tourism navigation system applying structuring equation modeling analysis
Source: Data Brief. 2018 Sep 6;20:1392–6. doi: 10.1016/j.dib.2018.09.002 (PMC6148738; doi:10.1016/j.dib.2018.09.002)
Supplement: Supplementary file 2 — Supplementary material [file mmc2.xlsx]

## Sheet: Sheet1
Per01	Per02	Per03	Per04	Per05	Per07	SoI01	SoI03	SoI04	Eff02	Eff04	Eff05	Eff06	FaE01	FaE02	FaE03	FaE04	Int01	Int02	Int03	ItU01	ItU02	ItU03	ItU04	Beh01	Beh02	Beh03
6	6	6	6	6	4	6	6	4	4	6	6	6	6	6	4	6	6	6	6	6	6	6	6	6	7	6
6	6	6	6	6	6	6	6	6	6	6	6	6	6	6	6	6	6	6	6	6	6	6	6	6	6	6
4	4	4	4	4	4	4	4	4	4	4	4	4	4	4	4	4	4	4	4	4	4	4	4	4	4	4
6	6	6	6	6	6	6	6	6	6	6	6	6	6	6	6	6	6	6	6	6	6	6	6	6	6	6
4	4	4	4	4	4	4	4	4	4	4	4	4	4	4	4	4	4	4	4	4	4	4	4	4	4	4
4	4	4	4	4	4	4	4	4	4	4	4	4	4	4	4	4	4	4	4	4	4	4	4	4	4	4
7	7	7	7	7	7	7	7	7	7	7	7	7	7	7	7	7	7	7	7	7	7	7	7	7	7	7
6	6	6	4	4	6	4	4	4	4	2	4	2	4	4	4	4	4	4	4	4	4	4	4	4	4	4
4	6	6	7	7	7	7	7	4	6	6	7	6	7	4	4	6	7	6	4	6	4	4	6	6	4	7
6	6	6	6	6	6	6	6	6	6	6	6	6	6	6	6	6	6	6	6	4	4	6	6	6	6	6
6	6	6	6	6	6	4	4	4	4	6	4	6	6	6	7	7	6	6	6	6	6	7	6	6	4	6
6	7	6	6	6	7	6	6	2	6	2	6	2	4	6	6	6	4	4	4	6	2	4	4	6	2	2
6	6	6	6	6	6	6	6	6	6	6	6	6	6	6	6	6	6	6	6	6	6	6	6	6	6	6
6	6	6	6	6	6	4	4	4	6	6	6	6	6	6	6	6	6	4	6	6	6	6	7	7	6	6
4	4	4	4	4	4	4	4	4	4	4	4	4	4	4	4	4	4	4	4	4	4	4	4	4	4	4
6	6	6	6	6	6	6	6	6	6	6	6	6	6	6	6	6	6	6	6	6	6	6	6	6	6	6
6	6	6	6	6	6	4	4	4	4	4	6	4	4	4	4	4	6	6	6	4	4	4	4	6	6	6
7	7	7	7	7	7	7	7	7	7	7	7	7	7	7	7	7	7	7	7	7	7	7	7	7	7	7
4	6	6	6	6	6	4	4	6	6	4	6	4	6	4	4	6	6	6	6	4	6	4	4	6	4	4
6	6	4	6	4	4	7	7	6	6	4	6	4	7	6	6	6	6	6	7	6	6	7	6	7	6	6
6	6	6	6	6	6	6	6	6	6	6	6	6	6	6	6	6	6	6	6	6	6	6	6	6	6	6
6	7	6	6	7	7	4	4	4	2	6	4	6	6	6	6	4	6	4	6	6	4	2	6	6	7	4
4	6	4	4	4	4	4	4	6	4	4	4	4	4	6	4	4	6	4	4	4	4	6	4	6	4	4
6	6	6	6	6	6	6	6	6	6	6	6	6	6	6	6	6	6	6	6	6	6	6	6	6	6	6
7	7	7	7	7	7	7	7	7	7	7	7	7	7	7	7	7	7	7	7	7	7	7	7	7	7	7
4	4	4	4	6	4	2	2	2	4	4	4	4	4	4	4	4	6	6	6	4	4	6	6	6	6	6
7	7	7	7	7	7	7	7	7	7	7	7	7	7	7	7	7	7	7	7	6	6	4	6	6	6	6
7	7	7	7	7	7	2	2	2	7	6	7	6	7	7	7	7	7	7	7	7	7	7	7	7	7	7
6	6	6	6	6	6	6	6	6	6	6	6	6	6	6	6	6	6	6	6	6	6	6	6	6	6	6
7	7	6	7	6	7	6	6	6	7	7	6	7	7	7	6	6	6	6	7	7	7	6	7	6	4	6
7	6	6	4	6	7	7	7	7	7	7	7	7	7	7	7	7	7	7	7	7	7	7	7	7	7	7
6	6	4	4	6	6	6	6	4	6	6	6	6	6	6	6	4	6	4	4	4	6	6	4	6	6	6
4	6	6	6	6	6	4	4	6	6	6	6	6	6	6	6	7	4	6	4	6	4	4	6	4	6	6
7	7	7	6	7	7	6	6	4	7	7	7	7	6	6	6	6	6	7	7	6	6	6	6	6	6	6
6	6	6	6	6	6	6	6	6	6	6	6	6	6	6	6	6	6	6	6	6	6	6	6	6	6	6
6	7	6	7	6	7	6	6	7	7	6	6	6	6	7	7	7	7	6	6	7	6	7	6	7	6	6
6	6	6	6	6	6	6	6	6	6	6	6	6	6	6	6	6	6	6	6	6	6	6	6	6	6	6
6	6	6	6	4	6	4	4	4	6	4	6	4	6	6	6	6	6	6	6	6	6	6	4	6	6	6
4	4	4	4	4	4	4	4	4	4	4	4	4	4	4	4	4	4	4	4	4	4	4	4	4	4	4
7	7	7	7	7	7	7	7	7	7	7	7	7	7	7	7	7	7	7	7	7	7	7	7	7	7	7
6	6	6	6	6	6	4	4	4	6	4	6	4	6	6	6	6	6	6	6	7	7	7	7	7	7	7
4	4	4	4	4	4	4	4	4	4	4	4	4	4	4	4	4	4	4	4	4	4	4	4	4	4	4
6	6	4	6	7	7	6	6	4	4	6	7	6	6	4	7	7	6	7	7	6	4	6	4	6	4	7
6	6	6	6	6	6	7	7	7	6	4	7	4	6	6	6	6	6	6	6	6	6	6	6	6	6	6
6	6	6	6	6	6	6	6	6	6	6	6	6	6	6	6	6	6	6	6	6	6	6	6	6	6	6
7	6	4	7	6	6	6	6	7	7	7	6	7	4	6	4	6	7	6	6	4	6	4	6	4	6	4
4	4	4	4	4	4	4	4	4	4	4	4	4	4	4	4	4	4	4	4	4	4	4	4	4	4	4
7	7	7	7	7	7	7	7	7	7	7	7	7	7	7	7	7	7	7	7	7	7	7	7	7	7	7
4	4	4	4	4	4	4	4	4	4	4	4	4	4	4	4	4	4	4	4	4	4	4	4	4	4	4
4	4	4	4	4	4	4	4	4	4	4	4	4	4	4	4	4	4	4	4	4	4	4	4	4	4	4
4	6	4	6	4	4	6	6	4	4	6	6	6	4	4	6	4	4	6	4	4	6	4	6	4	6	4
7	7	7	6	7	7	7	7	6	7	6	7	6	7	7	7	7	7	6	7	7	7	7	7	7	7	7
7	6	7	6	7	7	7	7	7	7	6	6	6	6	6	6	7	7	6	6	7	6	7	7	7	7	7
7	7	7	7	7	7	7	7	7	7	7	7	7	7	7	7	7	7	7	7	7	7	7	7	7	7	7
6	6	6	6	6	6	6	6	6	6	6	6	6	6	6	6	6	6	6	6	6	6	6	6	6	6	6
6	6	6	6	7	7	6	6	6	6	6	6	6	7	7	6	7	6	7	6	7	6	7	7	6	6	7
6	6	6	6	6	6	2	2	1	6	6	6	6	6	6	6	6	6	6	6	6	6	4	6	6	6	6
6	6	6	6	6	6	6	6	6	6	6	6	6	6	6	6	6	6	6	6	6	6	6	7	6	6	7
7	7	7	7	6	7	4	4	4	4	4	4	4	6	7	7	6	6	7	7	6	6	6	6	6	6	6
7	7	7	7	6	7	4	4	2	4	4	6	4	7	7	7	7	6	4	7	6	6	6	7	7	7	7
7	7	7	7	7	7	4	4	4	7	6	7	6	6	7	7	6	7	7	6	6	6	6	6	6	4	6
7	7	6	7	6	6	7	7	7	6	6	6	6	7	7	6	6	7	6	6	6	6	6	6	7	6	7
7	7	7	7	7	7	7	7	7	7	7	7	7	7	7	7	7	7	7	7	7	7	7	7	7	7	7
6	6	7	7	4	6	2	2	6	6	6	7	6	6	7	6	6	6	4	4	7	7	7	7	6	6	4
6	6	6	6	6	6	6	6	6	6	6	6	6	6	6	6	6	6	6	6	6	6	6	6	6	6	6
4	4	4	4	4	4	4	4	4	4	4	4	4	4	4	4	4	4	4	4	4	4	4	2	4	4	4
6	6	6	6	6	6	2	2	2	4	2	6	2	6	6	6	6	6	6	6	4	4	4	6	4	4	4
4	4	4	4	4	4	4	4	4	4	4	4	4	4	4	4	4	4	4	4	4	4	4	4	4	4	4
6	6	6	6	6	6	6	6	6	6	6	6	6	6	6	6	6	6	6	6	6	6	6	6	6	6	6
6	4	6	6	6	6	4	4	4	6	4	6	4	6	6	6	6	6	6	6	4	4	6	4	4	4	4
4	6	6	4	6	6	4	4	4	2	4	6	4	6	6	6	6	6	6	6	6	6	6	6	6	4	6
6	6	6	6	6	6	6	6	4	6	6	6	6	6	4	6	6	6	6	6	4	4	4	6	6	4	6
6	6	6	4	6	4	6	6	7	6	6	6	6	4	6	6	6	6	4	4	4	6	6	4	6	6	4
6	6	6	6	7	4	4	4	4	6	6	6	6	6	6	4	4	4	6	4	6	6	6	6	4	6	7
6	7	7	6	6	6	7	7	6	7	6	6	6	6	7	6	6	6	6	6	6	6	6	6	6	6	6
7	7	6	7	6	7	4	4	4	6	4	7	4	7	6	6	6	6	6	6	6	6	7	6	6	4	4
4	4	4	6	6	4	4	4	4	4	4	4	4	4	4	4	4	4	4	4	4	4	4	4	4	4	4
4	4	4	4	4	4	4	4	4	4	4	4	4	4	4	4	4	4	4	4	4	4	4	4	4	6	4
7	7	7	7	7	7	2	2	2	7	7	7	7	7	7	7	7	7	7	7	7	7	7	7	7	7	7
6	6	6	6	6	6	7	7	6	7	6	6	6	6	6	7	6	6	4	4	7	6	7	6	6	4	6
7	6	6	6	6	6	1	1	1	6	4	4	4	6	6	6	6	6	6	6	1	1	1	6	1	1	2
6	6	6	6	4	6	4	4	4	6	4	6	4	6	6	6	6	4	6	6	4	6	6	6	6	4	6
4	4	7	7	4	4	4	4	4	4	4	2	4	4	4	4	4	4	2	2	4	2	4	4	4	2	2
6	4	7	4	1	7	1	1	2	7	2	4	2	6	2	6	7	7	7	7	2	4	4	6	4	6	2
6	6	6	6	6	4	4	4	2	6	4	4	4	6	6	6	6	4	4	6	6	6	6	6	2	2	6
6	6	7	7	7	6	6	6	6	6	6	6	6	6	6	6	6	6	6	6	6	6	6	6	6	6	6
6	6	7	6	6	7	4	4	4	6	6	6	6	6	6	6	4	6	6	6	6	6	6	6	6	4	6
1	1	1	1	1	1	2	2	1	2	1	1	1	2	4	4	4	1	1	1	1	1	1	1	1	1	2
6	6	6	6	6	6	4	4	4	6	6	6	6	6	6	6	6	6	6	6	6	6	6	6	6	6	6
7	7	7	7	7	7	7	7	7	7	7	7	7	7	7	7	7	7	7	7	7	7	7	7	7	6	7
6	6	6	4	4	4	4	4	2	2	4	6	4	6	4	2	6	4	4	4	6	6	6	6	2	4	4
7	7	7	7	7	7	4	4	4	7	4	4	4	7	7	7	7	7	7	7	6	6	4	7	7	4	7
7	6	7	7	6	6	4	4	2	6	4	6	4	6	6	6	6	7	6	6	6	6	6	7	6	6	7
1	1	1	1	1	1	1	1	1	1	1	1	1	1	1	1	1	1	1	1	1	1	1	1	1	1	1
7	7	7	7	7	6	6	6	4	7	6	7	6	7	7	7	7	6	6	6	7	7	6	7	7	7	7
7	7	4	6	4	4	4	4	4	4	4	4	4	6	4	4	4	4	4	4	4	4	4	4	6	4	4
6	7	6	6	6	6	4	4	4	7	6	6	6	7	7	4	4	6	6	6	4	4	6	6	4	4	6
6	6	6	6	4	4	6	6	6	6	6	6	6	6	6	6	6	6	4	4	6	6	6	6	6	4	4
6	4	7	6	7	7	4	4	4	6	4	7	4	6	6	7	7	6	4	6	6	7	6	4	4	6	6
4	4	4	4	4	4	4	4	4	4	4	4	4	4	4	4	4	6	4	4	4	4	4	4	4	4	4
2	2	2	2	4	2	4	2	2	4	4	4	4	4	4	4	4	4	4	4	4	4	4	4	4	4	4
4	4	4	4	4	4	4	4	4	4	4	4	4	4	4	4	4	4	4	4	4	4	4	4	4	4	4
6	6	6	6	6	6	6	6	6	6	6	6	6	6	6	6	6	6	6	6	6	6	6	6	6	6	6
6	6	6	6	6	6	6	6	6	6	6	6	6	6	6	6	6	6	6	6	6	6	6	6	6	6	6
6	7	6	6	6	6	6	6	7	7	6	7	7	7	6	6	6	7	7	7	6	6	6	6	6	6	7
4	6	6	6	4	6	4	4	4	6	6	4	6	6	6	6	4	6	6	4	6	4	4	4	6	6	6
6	4	4	6	7	6	6	6	6	6	6	6	7	6	4	4	6	6	6	7	7	6	4	6	7	6	7
6	6	6	6	6	6	6	6	6	6	6	6	6	6	4	6	4	4	4	4	4	4	4	4	4	4	4
6	6	6	6	4	4	4	4	4	4	6	6	6	6	6	4	6	6	6	6	4	4	4	4	4	4	4
6	6	6	6	6	6	6	6	6	6	6	6	6	6	6	6	6	6	6	6	6	6	6	6	6	6	6
7	7	7	7	7	6	7	4	2	7	7	7	7	7	7	7	7	7	4	4	7	7	4	7	7	4	7
6	6	6	6	6	6	6	6	6	6	6	6	6	6	6	6	6	6	6	6	6	6	6	6	6	6	6
4	4	4	4	4	4	4	4	4	4	4	4	4	4	4	4	4	4	4	4	4	4	4	4	4	4	4
6	6	6	6	6	6	6	6	6	6	6	6	6	6	6	6	6	6	6	6	6	6	6	6	6	6	6
4	4	4	4	4	4	4	4	4	4	4	4	4	4	4	4	4	2	4	2	4	4	4	4	4	4	4
6	6	6	7	6	6	6	6	6	7	6	6	6	7	6	6	6	7	6	6	6	7	7	6	7	6	6
6	6	6	6	6	6	4	4	4	4	6	4	6	6	6	6	6	4	6	4	6	6	6	6	6	6	6
4	7	4	4	4	7	1	1	1	4	4	4	6	6	6	6	6	6	4	4	4	4	7	7	7	1	1
6	6	6	6	4	6	6	2	2	6	6	4	6	6	6	6	4	6	4	6	4	4	4	6	4	7	4
6	6	6	6	7	2	6	1	1	7	6	7	7	7	7	7	2	7	7	4	7	7	7	7	6	7	6
6	6	6	6	6	6	6	6	6	6	6	6	6	6	6	6	6	6	6	6	6	6	6	6	6	6	6
6	6	6	7	6	7	6	4	4	7	6	6	7	6	6	6	7	6	4	4	4	4	4	6	4	7	6
6	6	6	7	7	4	4	4	6	6	4	4	4	4	4	4	4	4	6	6	6	6	6	6	6	7	6
4	4	4	4	4	4	4	4	4	4	4	4	4	4	4	4	4	4	4	4	4	4	4	4	4	4	4
7	7	7	7	7	7	7	7	7	7	7	4	7	4	4	4	2	6	6	6	4	4	4	7	4	2	4
6	6	6	6	6	6	6	6	6	6	6	6	6	6	6	6	6	6	6	6	6	6	6	6	6	6	6
4	4	4	4	4	4	6	2	2	4	2	2	4	2	4	2	2	2	2	2	4	4	4	2	2	4	4
6	6	6	6	6	6	6	4	2	6	4	4	6	4	4	4	4	2	4	2	4	4	4	1	4	4	4
6	6	6	6	6	6	6	4	4	6	6	4	6	6	6	6	6	6	6	6	4	4	4	6	4	4	4
6	6	6	6	6	6	6	6	4	6	6	6	6	6	6	6	6	6	4	4	6	6	6	6	4	6	6
7	7	7	7	7	7	7	7	7	7	7	7	7	7	7	7	7	7	7	7	7	7	7	7	7	6	7
4	6	4	4	4	6	6	6	4	6	6	6	4	4	4	4	6	6	4	6	6	4	4	4	4	2	4
6	6	6	6	6	6	6	4	4	7	7	6	6	6	6	6	7	4	4	6	6	6	6	6	6	4	6
6	6	6	6	6	6	6	6	6	6	6	4	6	6	7	6	4	6	4	6	6	6	4	4	6	4	4
4	4	4	4	4	4	4	4	4	4	4	4	4	4	4	4	4	4	4	4	4	4	4	4	4	4	4
6	6	6	6	6	6	6	2	4	4	4	4	4	4	4	4	4	4	4	4	4	4	4	4	4	4	4
2	4	4	4	4	4	4	4	4	4	4	4	4	4	4	2	4	4	2	4	2	4	4	4	4	2	4
4	4	4	4	4	4	4	4	4	4	4	4	4	4	4	4	4	6	6	6	6	4	4	4	4	4	4
4	4	4	4	4	4	4	4	4	4	4	4	4	4	4	4	4	4	4	4	4	4	4	4	4	4	4
4	4	4	4	4	4	4	4	4	4	4	4	4	4	4	4	4	4	4	4	4	4	4	4	4	4	4
6	6	6	6	6	6	6	6	6	6	6	6	6	6	6	6	6	6	6	6	4	4	4	4	6	6	6
4	4	4	4	4	4	4	4	4	4	4	4	4	4	4	4	4	4	4	4	4	4	4	4	4	4	4
4	4	4	4	4	4	4	4	4	4	4	4	4	4	4	4	4	6	6	6	4	4	4	4	4	6	4
4	4	4	4	4	4	7	4	4	4	4	4	4	4	4	4	4	4	4	4	4	4	4	4	4	1	4
4	4	4	4	4	4	4	4	4	4	4	4	4	4	4	4	4	4	6	4	4	4	4	4	4	4	4
4	2	4	4	4	6	4	4	4	4	4	6	6	4	4	6	4	1	4	2	2	1	1	2	4	6	4
6	6	6	6	6	6	6	4	4	7	7	6	7	7	7	7	6	6	6	6	4	4	4	6	4	4	4
6	6	6	6	6	6	6	4	4	7	7	4	4	6	6	6	6	6	6	6	4	4	4	6	6	4	6
6	6	6	6	6	6	6	6	6	6	6	6	6	6	7	6	7	6	6	6	6	6	7	6	4	6	6
6	6	6	6	6	6	6	6	6	6	6	6	6	6	6	6	6	6	6	6	6	6	6	6	6	6	6
6	6	6	4	4	4	6	4	4	6	4	4	6	6	6	6	4	4	4	4	4	4	4	4	4	4	4
4	4	4	4	4	6	6	4	4	6	6	6	6	6	6	6	4	4	4	4	4	4	4	4	4	4	4
4	4	4	4	4	4	4	4	4	4	4	4	4	4	4	4	4	6	6	4	4	4	4	4	4	4	4
6	6	6	6	6	6	6	4	6	6	6	4	6	6	6	6	4	6	6	4	4	6	6	6	4	6	6
4	7	6	6	6	6	6	6	7	6	6	6	6	6	6	6	6	6	6	6	4	6	6	6	6	7	6
6	6	6	6	6	6	6	6	6	6	6	6	6	6	6	6	6	6	6	6	6	6	6	6	6	6	6
6	6	4	4	6	4	4	4	4	6	4	6	6	6	4	6	6	4	4	6	4	6	6	6	4	6	4
6	6	6	2	2	4	4	4	1	6	2	6	4	6	6	2	4	2	2	2	4	4	6	6	6	2	6
6	6	6	6	6	6	6	6	6	6	6	6	6	6	6	6	6	6	6	6	6	6	6	6	6	6	6
7	7	7	7	4	6	7	2	2	7	7	6	7	6	7	7	6	7	6	6	4	4	6	7	4	4	6
6	6	6	6	6	6	6	6	6	6	6	6	6	6	6	6	6	6	6	6	6	6	6	6	6	4	6
6	7	6	6	7	6	6	6	4	6	7	7	6	6	7	6	6	4	6	6	6	7	6	6	7	6	7
4	4	4	4	4	4	4	4	4	4	4	4	4	4	2	2	2	4	4	4	4	2	4	4	2	2	4
7	7	7	7	7	7	7	7	7	7	7	7	7	7	7	7	7	7	7	7	7	6	7	7	4	1	7
4	4	4	4	4	6	7	1	1	4	4	4	4	4	4	4	4	4	4	4	4	4	4	6	4	4	6
6	6	6	6	6	6	7	6	4	4	6	6	6	6	6	6	6	6	7	4	6	6	4	4	6	4	6
4	4	4	4	4	4	4	6	6	6	6	4	4	4	4	4	4	6	4	4	4	4	4	4	4	4	4
6	6	6	6	6	4	7	4	4	7	7	6	6	6	6	6	4	7	7	2	6	6	6	6	4	6	6
6	6	6	4	6	6	6	4	6	6	6	6	6	6	4	6	6	4	6	6	6	6	6	6	4	6	6
6	6	6	6	6	6	6	6	6	6	6	6	6	6	6	6	6	6	6	6	6	6	6	6	6	6	6
6	6	4	6	6	7	6	4	6	4	6	7	6	6	6	4	6	6	4	7	4	6	4	6	6	7	6
2	2	4	2	4	4	4	1	1	6	6	6	4	4	4	4	4	4	4	4	1	1	1	1	1	1	4
6	6	7	7	7	6	6	6	7	6	7	7	6	7	6	6	6	6	6	6	7	6	6	6	7	6	6
7	7	7	6	7	6	6	4	4	7	6	6	6	7	6	7	4	6	7	6	7	7	6	7	7	7	7
7	7	7	7	7	7	7	7	7	7	7	7	7	7	7	7	7	7	7	7	7	7	7	7	7	7	7
6	4	6	4	4	4	4	2	2	6	4	4	6	6	6	6	4	4	6	4	4	4	4	4	4	4	4
6	6	6	6	6	6	6	6	6	6	6	6	6	6	6	6	6	6	6	6	6	6	6	6	6	6	6
6	6	6	6	6	6	6	6	6	6	7	6	6	6	6	6	6	6	6	6	6	6	7	6	6	4	6
4	4	4	4	4	4	4	4	4	4	4	4	4	4	4	4	4	4	4	4	4	4	4	4	4	4	4
6	6	6	6	6	6	6	6	6	6	6	6	6	6	6	6	6	6	6	6	6	6	6	6	6	6	6
6	4	6	6	4	6	6	6	4	6	6	6	4	4	4	6	6	6	6	6	4	4	4	4	4	6	4
6	6	6	4	6	4	6	1	1	6	6	4	6	6	6	6	6	6	6	6	6	6	6	6	6	6	6
7	7	7	7	7	7	6	6	6	7	6	7	6	7	7	7	6	7	7	7	7	7	6	6	6	6	6
4	4	4	4	4	4	4	4	4	4	4	4	4	4	4	4	4	4	4	4	4	4	4	4	4	4	4
4	6	6	4	6	4	4	6	4	4	4	6	6	4	4	6	4	4	4	4	4	6	6	4	4	6	6
6	6	6	6	6	4	4	4	2	4	6	4	4	6	4	4	4	4	6	4	4	6	4	4	6	4	4
6	6	6	6	6	6	6	6	6	6	6	6	6	6	6	6	6	6	4	6	6	6	6	6	6	6	6
7	7	7	7	7	7	7	7	7	7	7	7	7	7	7	7	7	7	7	7	7	7	7	7	7	7	7
6	4	7	6	4	6	4	6	4	6	6	6	6	6	4	4	6	4	6	6	4	4	6	6	4	6	6
6	6	6	6	4	6	4	4	2	6	6	4	6	4	4	6	6	6	4	4	4	4	4	4	4	2	4
6	6	6	6	6	6	6	6	6	6	6	6	6	6	6	6	6	6	6	6	6	6	6	6	6	6	6
7	4	7	7	7	2	4	4	4	7	6	6	7	7	7	6	4	4	7	2	6	4	7	6	4	6	7
6	6	6	6	6	6	6	6	6	6	6	6	6	6	6	6	6	6	6	6	6	6	6	6	6	6	6
6	6	6	6	6	6	4	4	4	6	6	4	6	6	6	6	6	6	6	4	6	6	6	6	6	4	6
6	6	6	7	7	7	6	6	6	6	6	7	7	6	6	7	7	6	6	6	6	7	6	6	7	6	6
2	4	6	4	6	1	4	6	1	4	7	1	2	4	6	7	7	1	1	1	6	4	1	1	6	7	2
6	7	7	7	6	6	6	7	7	7	4	4	6	6	4	4	4	6	4	4	7	7	6	6	6	6	7
7	7	7	6	4	7	4	4	2	7	7	6	7	6	7	6	4	6	7	6	4	2	4	4	7	6	6
6	6	4	7	6	6	4	4	6	6	6	4	6	6	6	6	4	6	4	6	4	6	6	4	4	6	6
6	6	6	4	6	4	4	4	4	6	6	6	6	4	6	6	6	4	6	6	6	4	6	6	6	4	4
6	6	6	6	6	6	6	6	6	6	6	6	6	6	6	6	6	6	6	6	6	6	6	6	6	6	6
4	6	4	6	4	4	4	4	4	6	4	4	6	6	4	6	4	4	6	4	6	4	6	4	4	6	6
6	6	6	6	6	6	2	4	2	7	7	7	7	6	7	7	7	6	6	6	6	4	4	6	7	6	6
4	4	4	4	4	4	4	4	4	4	4	4	4	4	4	4	4	4	4	2	2	2	2	2	2	2	2
6	6	6	6	6	6	4	6	4	6	6	6	6	6	6	6	6	6	6	6	4	6	4	4	6	6	6
6	6	6	6	6	6	4	4	4	6	6	4	6	6	6	6	6	6	4	6	4	6	4	6	4	4	6
6	6	6	6	6	6	6	6	6	6	6	6	6	6	6	6	6	6	6	6	6	6	6	6	6	6	6
4	4	4	6	4	7	4	4	4	6	4	2	2	4	4	4	4	4	4	4	2	2	2	2	4	4	4
7	6	7	4	6	6	6	6	6	4	4	7	7	6	7	6	6	6	7	6	6	6	7	6	4	4	6
4	4	4	4	4	4	4	4	4	4	4	4	4	4	4	4	4	4	4	4	4	4	4	4	4	4	4
7	6	7	6	6	4	4	4	4	7	6	4	6	6	6	6	6	6	6	4	4	4	6	6	6	6	6
6	6	6	6	6	6	6	6	6	6	6	6	6	6	6	6	6	6	6	6	6	6	6	6	6	6	6
4	4	6	7	6	4	7	6	7	7	4	4	4	4	7	6	6	6	7	7	7	7	4	6	6	6	4
4	6	6	6	6	4	6	6	6	6	4	6	6	6	6	6	4	4	6	6	6	6	6	4	6	6	6
6	7	6	4	6	4	4	2	4	2	7	7	2	2	4	6	4	4	6	6	6	4	6	7	6	2	6
6	6	6	6	6	6	2	4	2	6	6	4	4	6	6	6	4	6	6	6	4	4	4	6	6	6	2
4	4	4	4	4	4	4	4	4	4	4	4	4	4	4	4	4	4	4	4	4	4	4	4	4	2	4
7	7	6	7	6	6	6	4	6	6	6	4	6	6	6	6	6	6	6	6	6	6	6	6	6	6	6
4	6	6	6	6	4	6	4	6	6	6	6	6	4	4	4	4	6	6	6	6	4	6	6	6	6	6
4	7	6	6	4	6	6	4	6	4	6	7	7	7	6	6	6	7	4	7	6	6	4	4	4	6	6
7	7	7	7	7	7	6	6	6	7	7	6	4	7	6	6	6	6	6	6	7	6	7	7	7	6	6
4	4	4	4	4	4	6	6	6	6	6	6	6	6	4	4	4	6	4	4	4	4	6	6	6	6	6
6	6	6	6	6	6	6	6	6	6	6	6	6	6	6	6	6	6	6	6	6	6	6	6	6	6	6
4	4	4	4	4	4	4	4	4	4	4	4	4	4	4	4	4	4	4	4	4	4	4	4	4	4	4
6	6	6	6	6	6	6	6	6	6	6	6	6	6	6	6	6	6	6	6	6	6	6	6	6	6	6
6	6	6	6	6	6	6	6	6	6	6	6	6	6	4	4	4	6	6	6	4	4	4	4	4	4	4
6	6	6	6	6	6	6	6	6	6	6	6	6	6	6	6	6	6	6	6	6	6	6	6	6	6	6
6	6	4	4	4	4	4	4	4	6	2	2	2	6	4	6	6	2	2	1	4	4	4	4	4	4	4
6	7	7	7	4	7	6	7	6	2	7	4	7	1	6	4	7	7	4	7	7	6	1	7	4	6	7
7	7	7	6	6	7	4	6	4	7	6	6	6	7	7	6	6	6	6	6	6	6	7	7	6	6	6
6	6	6	6	6	6	6	6	6	6	6	6	6	6	6	6	6	6	6	6	6	6	6	6	6	6	6
6	7	6	7	7	7	6	6	6	6	6	6	6	6	7	6	7	6	6	6	6	6	7	7	7	6	6
6	6	6	6	6	6	6	4	6	6	6	6	6	6	6	6	6	6	6	6	6	6	6	6	6	6	6
4	4	4	4	4	4	4	4	4	4	4	4	4	4	4	4	4	2	4	4	4	4	4	4	4	4	4
4	4	4	4	4	4	4	4	4	4	4	4	4	4	4	4	4	4	4	4	4	4	4	4	4	4	4
6	4	6	6	6	4	6	4	6	6	4	4	6	6	4	6	4	6	4	6	4	4	4	6	4	6	6
4	6	6	4	6	4	4	4	4	4	4	4	4	4	4	4	4	6	4	4	4	4	4	4	4	4	4
4	4	4	4	4	2	1	2	1	6	2	2	4	1	2	4	2	2	2	2	1	1	1	1	1	1	1
6	6	6	6	6	6	6	4	6	6	6	6	6	6	6	6	6	6	6	6	6	6	6	6	6	6	6
7	7	7	6	6	6	6	6	6	6	6	6	6	6	4	4	4	7	7	7	4	4	4	4	4	4	4
6	6	4	4	4	6	4	2	4	6	6	6	6	4	4	6	4	6	6	6	6	4	4	4	6	4	4
6	6	6	6	6	6	4	4	4	6	6	6	6	6	6	6	6	6	6	6	6	6	6	6	6	6	6
4	6	4	4	4	4	4	4	4	4	4	4	4	4	4	4	4	4	4	4	4	4	4	4	4	4	4
6	6	6	6	6	6	4	6	4	6	4	6	6	6	4	4	6	6	4	4	6	4	6	6	6	4	6
7	7	7	7	7	7	7	7	7	7	7	7	7	7	7	7	7	7	7	7	7	7	7	7	7	7	7
4	4	4	6	6	6	2	2	2	1	2	1	1	1	1	4	4	1	1	1	2	4	2	4	6	4	4
4	6	4	4	6	4	4	4	4	6	4	4	6	6	6	4	4	6	4	4	4	4	6	6	6	6	4
7	7	7	7	7	7	2	2	2	7	7	7	7	7	7	7	7	7	7	7	6	6	6	6	7	7	7
4	4	4	4	4	4	4	4	4	6	4	4	4	4	4	4	4	4	4	4	4	4	4	4	4	6	6
7	7	7	7	7	7	7	7	7	7	7	7	7	7	7	7	7	7	7	7	7	7	7	7	7	7	7
4	4	4	4	6	6	4	4	4	6	4	4	4	4	6	6	6	6	6	7	2	6	6	7	6	6	4
4	4	4	4	4	4	4	4	4	4	4	4	4	4	4	4	4	4	4	4	4	4	4	4	4	4	4
4	4	4	4	4	4	4	4	4	4	4	4	4	4	4	4	4	4	4	4	4	4	4	4	4	4	4
6	6	6	6	6	6	6	6	6	6	6	6	6	6	6	6	6	6	6	6	6	6	6	6	6	6	6
6	6	6	6	6	6	4	7	4	7	6	4	7	6	4	4	4	6	6	6	4	4	4	4	4	2	4
4	6	6	6	4	6	1	2	1	6	4	4	4	6	4	4	6	6	4	4	2	4	4	4	4	4	6
6	6	6	6	6	6	2	2	2	7	7	6	7	7	7	7	7	6	6	6	6	6	4	4	6	6	6
6	6	6	6	6	6	6	6	6	6	6	6	6	6	6	6	6	4	6	4	6	4	4	6	4	4	4
7	7	7	7	7	6	6	7	6	6	6	6	6	6	6	7	4	6	6	4	6	6	4	7	6	7	7
4	4	4	4	4	4	4	4	4	4	4	4	4	4	4	4	4	4	4	4	4	4	4	4	4	4	4
7	7	6	4	7	7	4	4	4	7	6	4	7	7	6	6	6	6	7	4	4	4	6	7	4	4	4
6	7	6	6	6	6	6	6	6	6	6	6	6	6	6	6	6	6	6	6	6	6	6	6	6	6	6
6	6	6	6	6	6	6	6	6	6	6	6	6	6	6	4	2	6	6	6	6	6	6	4	6	4	6
4	6	6	4	6	4	2	4	2	4	4	2	6	6	4	4	6	6	6	4	4	4	6	6	4	2	4
7	7	7	7	6	6	6	6	6	6	6	7	7	7	7	7	6	7	6	6	6	7	6	7	6	7	7
7	7	6	6	6	7	4	6	4	6	7	7	7	6	6	6	6	6	7	6	7	7	7	7	7	7	7
4	4	6	6	6	4	6	6	6	6	4	4	6	4	4	4	6	6	4	4	6	6	4	6	4	4	6
7	7	6	6	4	6	2	2	2	6	6	4	6	6	6	6	4	6	6	4	4	4	4	4	4	4	6
6	6	6	6	6	6	4	6	4	6	6	6	6	6	6	6	6	7	4	6	6	6	6	6	6	6	6
4	6	6	6	6	4	4	4	4	4	4	4	4	4	4	4	4	4	4	4	4	4	4	4	4	2	2
7	7	6	6	7	7	6	7	6	7	6	6	4	6	4	6	7	6	7	7	6	7	6	4	6	7	7
6	6	6	6	6	6	6	6	6	6	6	6	6	6	6	6	6	6	6	6	6	6	6	6	6	6	6
6	6	6	6	6	6	6	6	6	6	6	6	6	6	6	6	6	6	6	6	6	6	6	6	6	6	6
4	4	2	2	4	7	6	6	6	6	6	6	6	6	6	4	4	2	4	4	4	4	4	6	4	4	4
6	6	6	6	6	6	6	6	6	6	6	6	6	6	6	6	6	6	6	6	6	6	6	6	6	6	6
6	6	7	6	6	6	6	6	6	6	6	6	6	7	6	6	6	6	6	6	6	7	6	6	7	6	7
7	7	7	7	7	7	4	4	4	7	7	7	7	7	7	7	7	7	7	7	7	7	7	7	7	4	7
6	4	2	4	6	6	2	2	2	6	6	4	6	6	6	7	4	4	6	6	4	4	4	6	4	4	6
7	7	7	7	7	7	7	7	7	7	7	7	7	7	7	7	7	7	7	7	7	7	7	7	7	7	7
4	2	4	7	4	2	4	2	4	4	4	4	2	4	7	4	2	6	4	4	4	4	4	7	4	2	4
6	6	6	6	6	6	4	4	4	6	6	6	6	6	6	6	4	6	6	4	6	6	4	6	4	4	6
4	4	6	4	6	4	2	2	2	7	4	6	6	4	6	6	4	4	4	4	4	4	4	6	4	4	4
6	6	6	6	6	6	4	6	4	6	4	4	6	6	6	6	4	6	6	6	6	6	6	6	6	6	6
6	6	7	7	6	6	4	4	4	6	6	4	4	4	6	4	4	4	6	4	6	4	6	6	6	6	4
4	4	4	4	4	4	4	4	4	4	4	4	4	4	4	4	4	4	4	4	4	4	4	4	4	4	4
6	6	6	6	4	6	4	4	4	6	6	4	6	6	6	6	6	4	6	4	4	4	4	4	4	4	6
7	7	7	7	6	7	4	4	4	7	7	6	7	6	7	7	4	6	4	4	6	7	7	7	6	6	7
7	7	7	7	7	7	7	7	7	7	7	7	7	7	7	7	7	7	7	7	7	7	7	7	7	7	7
6	6	6	6	6	6	6	6	6	6	6	6	6	6	6	6	6	7	6	6	6	6	6	6	6	6	6
7	7	7	7	6	6	7	6	7	6	6	6	7	6	6	6	7	6	6	6	6	7	6	6	7	6	6
7	7	7	7	7	7	7	7	7	7	7	7	7	7	7	7	7	7	7	7	7	7	7	7	7	6	7
6	6	6	6	6	6	2	2	2	4	4	4	4	4	4	4	4	4	4	4	6	6	4	6	4	2	4
6	7	7	6	6	6	6	4	6	6	6	6	6	6	6	6	6	6	6	6	6	6	6	6	6	6	6
6	6	6	6	6	6	4	6	4	6	6	6	6	6	6	6	6	6	6	6	6	6	6	6	6	6	6
7	7	7	7	7	7	7	7	7	7	7	7	7	7	7	7	7	7	7	7	7	7	7	7	7	7	7
6	6	6	6	6	6	2	2	2	6	6	6	6	6	2	6	2	2	2	2	2	2	4	2	2	2	2
6	4	6	4	6	6	4	4	4	6	6	4	6	6	6	6	4	4	6	4	4	4	6	6	4	6	6
4	4	4	4	4	4	4	4	4	4	4	4	4	4	4	4	4	4	4	4	4	4	4	4	4	4	4
7	6	6	6	6	7	7	6	7	6	7	7	6	6	7	7	4	7	4	6	6	4	6	6	6	7	4
7	7	7	7	7	7	6	4	6	7	7	7	7	7	7	7	7	6	7	7	7	7	7	7	7	6	7
7	7	7	7	6	6	7	6	6	7	7	6	7	7	7	7	7	7	7	7	7	7	7	7	7	6	7
6	6	6	6	6	6	6	6	6	6	6	6	6	6	6	6	6	6	6	6	6	6	6	6	6	6	6
7	7	4	4	6	7	6	4	7	7	7	7	7	7	7	7	7	7	7	7	7	7	7	7	7	7	7
1	2	1	2	4	2	1	1	1	4	4	4	4	2	4	4	1	1	2	2	1	1	1	4	1	4	4
6	7	7	6	7	6	7	6	7	6	7	6	7	7	6	7	7	6	4	6	7	7	6	7	7	6	7
6	6	6	6	7	6	7	4	4	7	4	6	6	6	6	6	4	4	4	4	6	4	6	4	4	6	4
6	4	4	6	6	6	6	4	4	6	6	4	6	6	4	4	4	4	4	4	6	4	6	4	4	6	6
7	7	7	7	7	7	7	7	7	7	7	7	7	7	7	7	7	7	7	7	7	7	7	7	7	7	7
6	4	6	6	6	4	6	4	4	6	4	4	4	4	4	4	4	4	4	4	4	4	4	6	4	6	6
4	2	4	4	6	2	2	4	6	4	2	4	6	6	4	2	2	4	2	2	6	6	4	4	4	4	2
4	4	4	4	4	4	4	4	4	4	4	4	4	4	4	4	4	4	4	4	4	4	4	4	4	4	4
6	4	6	6	4	2	6	2	2	2	4	2	4	4	4	4	4	6	6	4	2	2	4	4	4	2	4
6	6	6	6	6	6	6	6	6	6	6	6	6	6	6	6	6	6	6	6	6	6	6	6	6	6	6
4	4	6	4	4	6	4	4	4	6	6	4	4	4	6	6	6	4	6	6	4	4	4	4	4	4	4
6	6	6	6	6	6	6	4	4	6	6	6	6	6	6	6	6	6	6	6	6	4	6	6	4	6	6
6	7	6	7	6	6	7	7	6	6	7	6	7	6	6	7	6	7	6	6	7	7	7	6	6	6	7
4	6	4	6	6	6	6	6	4	6	4	4	4	4	4	4	4	4	6	4	4	4	6	6	6	4	6
6	6	6	6	4	6	6	6	4	7	7	4	7	7	7	7	7	6	7	7	7	7	7	7	7	4	7
6	6	4	6	6	4	4	4	6	6	6	4	4	6	6	4	6	6	6	4	6	6	4	4	6	6	4
6	6	4	6	4	4	4	4	6	4	4	4	6	4	4	4	4	4	6	4	6	6	4	4	4	4	6
6	6	7	7	6	4	6	4	4	6	4	6	6	4	6	4	4	7	4	4	6	6	6	4	4	7	7
6	7	7	7	7	7	6	6	6	7	7	6	6	6	6	7	6	4	6	4	6	6	7	7	6	7	6
6	6	6	6	6	6	4	4	4	6	6	4	4	6	6	6	6	6	6	6	6	6	4	4	4	4	4
7	7	7	7	7	7	7	7	7	7	7	7	7	6	6	7	7	7	7	7	6	6	6	6	6	4	6
4	7	6	7	7	7	4	6	6	7	6	6	6	4	4	6	7	7	6	6	6	6	7	7	7	6	4
7	7	7	7	6	6	6	4	4	6	6	6	6	6	6	6	6	6	6	6	6	6	6	6	6	6	6
1	1	1	1	1	1	7	1	1	1	1	1	1	1	1	1	1	1	1	1	1	1	1	1	1	1	1
6	6	6	6	6	6	6	6	6	6	6	6	6	6	6	6	6	6	4	4	6	6	6	6	6	6	6
7	7	7	7	7	7	7	7	7	7	7	7	7	7	7	7	7	7	7	7	7	7	7	7	7	7	7
1	6	7	6	1	4	6	4	4	4	7	6	4	2	1	4	7	1	2	4	2	2	1	4	6	7	6
4	6	6	6	6	6	4	4	4	4	7	7	7	7	7	7	4	6	4	4	4	4	6	4	4	1	4
4	4	4	4	6	6	4	4	4	4	4	4	4	4	6	4	4	4	6	4	6	6	6	6	6	6	6
6	4	6	4	4	4	6	4	4	4	4	4	4	4	4	4	4	4	4	4	4	4	4	4	4	4	4
7	7	7	7	7	7	7	7	7	7	7	7	7	7	7	7	7	7	7	7	7	7	7	7	7	7	7
6	6	6	6	6	6	6	6	6	6	6	6	6	6	6	6	6	6	6	6	6	6	6	6	6	2	6
6	6	6	6	6	6	6	6	6	6	6	6	6	6	6	6	6	6	6	6	6	6	6	6	6	6	6
7	7	7	6	6	7	7	7	4	7	7	7	6	7	7	7	6	6	7	7	7	7	7	7	7	7	7
6	6	6	6	6	6	6	4	4	6	4	6	4	4	6	4	6	2	4	4	4	4	4	6	6	6	6
6	6	6	6	6	6	6	6	6	6	6	6	6	6	6	6	6	6	6	6	6	6	6	6	6	6	6
6	6	6	6	6	6	6	6	6	6	6	6	6	6	6	6	6	4	4	4	6	6	6	6	6	6	6
6	6	6	4	6	4	4	2	2	7	6	6	7	6	6	6	4	4	4	6	7	7	7	4	4	6	4
6	6	6	6	6	6	6	6	4	6	6	6	6	7	4	7	6	6	6	6	6	6	6	6	6	6	6
7	7	7	7	7	7	7	7	7	7	7	7	7	7	7	7	7	7	7	7	7	7	7	7	7	7	7
6	6	6	6	6	6	6	6	2	6	6	6	4	4	6	4	4	6	6	4	6	6	6	6	6	4	6
6	6	6	4	6	6	4	6	6	6	4	6	6	7	6	6	6	6	6	6	6	6	6	6	6	4	6
7	7	7	7	7	7	7	7	7	7	7	7	7	7	7	7	7	7	7	7	7	7	7	7	7	7	7
4	6	6	6	6	6	7	6	6	6	6	6	6	6	7	7	7	6	6	6	6	6	4	4	4	4	4
4	4	4	4	4	4	4	4	4	4	4	4	4	4	4	4	4	4	4	4	4	4	4	4	4	4	4
7	6	7	6	6	6	6	4	4	7	7	6	6	7	6	6	7	7	6	4	6	4	6	4	4	4	4
6	6	6	6	6	6	6	6	6	6	6	6	6	6	6	6	6	6	6	6	6	4	4	6	6	4	6
7	2	7	7	6	7	2	2	7	7	7	7	7	4	1	7	7	7	7	7	1	7	7	2	4	7	7
7	7	7	7	7	7	7	7	7	7	7	7	7	7	7	7	7	7	7	7	7	7	7	6	6	6	6
6	6	6	6	6	6	6	6	6	6	6	6	6	6	6	6	6	6	6	6	6	6	6	6	6	6	6
6	6	6	6	6	6	6	4	4	6	6	4	6	6	6	6	6	6	4	6	4	6	4	4	6	4	6
1	1	1	1	1	1	1	1	1	1	1	1	1	1	1	1	1	1	1	1	1	1	1	1	1	1	1
6	6	7	7	6	7	4	2	2	7	7	4	4	6	6	6	6	6	4	4	4	4	4	6	6	7	6
6	6	6	6	6	6	6	6	4	4	4	4	4	6	6	5	6	6	6	6	6	6	6	6	6	7	6
6	6	6	6	6	6	6	6	6	6	6	6	6	6	6	6	6	6	6	6	6	6	6	6	6	6	6
4	4	4	4	4	4	4	4	4	4	4	4	4	4	4	4	4	4	4	4	4	4	4	4	4	4	4
6	6	6	6	6	6	6	6	6	6	6	6	6	6	6	6	6	6	6	6	6	6	6	6	6	6	6
4	4	4	4	4	4	4	4	4	4	4	4	4	4	4	4	4	4	4	4	4	4	4	4	4	4	4
4	4	4	4	4	4	4	4	4	4	4	4	4	4	4	4	4	4	4	4	4	4	4	4	4	4	4
7	7	7	7	7	7	7	7	7	7	6	7	7	7	7	7	7	7	7	7	7	7	7	7	7	7	7
6	6	6	5	5	6	4	4	4	3	3	4	2	4	4	4	4	4	4	4	4	4	4	4	4	4	4
4	7	7	7	7	7	7	7	5	6	6	5	6	7	4	4	6	7	6	4	6	4	4	6	6	4	7
6	6	6	6	6	6	6	6	6	6	6	6	6	6	6	6	6	6	6	6	4	4	6	6	6	6	6
6	6	6	6	6	6	4	4	4	4	5	4	6	6	6	7	6	6	6	6	6	6	7	6	6	4	6
6	6	7	7	6	7	6	6	3	5	2	6	3	4	6	5	6	4	4	4	6	2	4	4	6	2	2
6	6	7	6	6	6	6	6	6	6	5	6	5	6	6	6	6	6	6	6	6	6	6	6	6	6	6
6	6	6	6	6	6	4	4	4	6	6	6	6	6	6	5	6	6	4	6	6	6	6	7	7	6	6
4	4	4	4	4	4	4	4	4	4	4	3	4	4	4	4	4	4	4	4	4	4	4	4	4	4	4
6	6	6	6	6	6	6	6	6	6	6	6	6	6	6	6	5	6	6	6	6	6	6	6	6	6	6
6	6	6	5	6	6	4	4	4	5	4	6	4	4	4	4	4	6	6	6	4	4	4	4	6	6	6
7	7	7	7	7	7	7	7	7	7	7	6	7	7	7	6	6	7	7	7	7	7	7	7	7	7	7
6	6	6	6	6	6	4	4	6	6	4	5	4	5	4	4	4	6	6	6	4	6	4	4	6	4	4
6	6	5	6	5	4	7	7	6	5	4	6	4	7	6	6	6	6	6	7	6	6	7	6	7	6	6
6	6	6	5	6	6	6	6	6	6	6	5	6	6	6	6	5	6	6	6	6	6	6	6	6	6	6
6	6	7	6	7	7	4	4	4	2	5	4	6	6	6	6	5	6	4	6	6	4	2	6	6	7	4
4	5	4	4	4	4	4	4	6	4	4	4	4	5	6	4	5	6	4	4	4	4	6	4	6	4	4
6	6	6	6	6	6	6	6	6	6	6	5	6	6	6	6	6	6	6	6	6	6	6	6	6	6	6
7	7	6	7	6	7	7	7	7	6	7	6	7	7	7	7	7	7	7	7	7	7	7	7	7	7	7
6	4	6	5	6	4	2	2	2	3	3	4	4	4	4	4	4	6	6	6	4	4	6	6	6	6	6
7	7	7	7	6	7	7	7	7	6	6	7	7	7	7	7	7	7	7	7	6	6	4	6	6	6	6
7	7	7	7	7	7	2	3	2	7	6	7	6	7	7	7	6	7	7	7	7	7	7	7	7	7	7
6	6	6	6	6	6	6	6	6	5	6	6	6	6	6	6	6	6	6	6	6	6	6	6	6	6	6
7	7	6	7	6	7	6	6	6	6	6	6	7	7	7	6	6	6	6	7	7	7	6	7	6	4	6
7	6	6	6	6	7	7	7	7	6	7	7	7	7	7	7	7	7	7	7	7	7	7	7	7	7	7
6	6	4	4	5	6	6	6	4	6	6	6	6	6	6	6	4	6	4	4	4	6	6	4	6	6	6
4	6	6	6	6	6	4	4	6	5	6	6	6	6	6	6	7	4	6	4	6	4	4	6	4	6	6
7	6	7	6	7	7	4	4	4	7	6	7	6	6	6	5	6	6	7	7	6	6	6	6	6	6	6
6	6	6	5	6	6	6	6	6	6	6	5	5	5	6	5	6	6	6	6	6	6	6	6	6	6	6
